# Supplementary material for: The Quansys multiplex immunoassay for serum ferritin, C-reactive protein, and α-1-acid glycoprotein showed good comparability with reference-type assays but not for soluble transferrin receptor and retinol-binding protein
Source: PLoS One. 2019 Apr 29;14(4):e0215782. doi: 10.1371/journal.pone.0215782 (PMC6488062; doi:10.1371/journal.pone.0215782)
Supplement: S1 Data — (XLSX) [file pone.0215782.s013.xlsx]

## Sheet: Fer raw data
	Data for comparison of Quansys and Roche
	Table 2. Agreement between Q-Plex™ and reference assay for serum samples
	Table 3. Diagnostic performance of the Q-Plex™ assay for serum samples
	Figure 1. Agreement plot
	Supporting Fig. 1
	Supporting Table 3-5
No.	sample ID	Q-Plex_Fer (ug/L)	Roche_Fer (ug/L)
1	sample 1	168.57	119.6
2	sample 2	12.57	22.01
3	sample 3	32.22	31.82
4	sample 4	14.9	12.82
5	sample 5	27.35	30.98
6	sample 6	44.98	44.6
7	sample 7	68.04	55.28
8	sample 8	3.04	9.67
9	sample 9	14.23	16.02
10	sample 10	117.01	72.52
11	sample 12	5.32	14.33
12	sample 13	8.53	17.65
13	sample 14	19.73	20.89
14	sample 15	22.54	28.02
15	sample 16	3.62	8.36
16	sample 17	24.91	21.68
17	sample 18	8.17	13.31
18	sample 19	23.5	21.44
19	sample 21	431.54	288.1
20	sample 22	2.77	8.62
21	sample 24	40.49	45.97
22	sample 26	9.6	14.35
23	sample 36	3.73	7.59
24	sample 37	29.52	20.83
25	sample 41	39.87	33.14
26	sample 42	4.2	10.57
27	sample 43	116.3	90.05
28	sample 44	64.82	54.48
29	sample 45	3.38	7.89
30	sample 46	10.11	13.59
31	sample 47	34.22	33.78
32	sample 48	2.64	8.37
33	sample 49	8.15	13.46
34	sample 50	99.01	80.19
35	sample 51	49.36	48.87
36	sample 56	18.87	20.16
37	sample 57	82.65	64.26
38	sample 58	18.94	18.26
39	sample 59	11.87	16.52
40	sample 60	8.34	11.87
41	sample 61	24.82	26.27
42	sample 62	3.23	6.82
43	sample 64	18.65	18.9
44	sample 65	120.03	111.5
45	sample 66	13.89	19.02
46	sample 67	10.66	15.98
47	sample 69	74.44	63.11
48	sample 70	39.78	32.33
49	sample 71	84.69	57.84
50	sample 72	58.81	41.75
51	sample 73	175.03	121.9
52	sample 74	90.24	79.67
53	sample 75	106.31	92.19
54	sample 76	2.49	7.94
55	sample 77	5.96	10.27
56	sample 78	37.31	33.53
57	sample 79	31.46	30.89
58	sample 80	3.44	6.9
59	sample 81	169.59	120.5
60	sample 82	5.4	10.245
61	sample 83	68.53	62.87
62	sample 84	424.17	263.5
63	sample 85	14.78	18.49
64	sample 86	20.63	23.57
65	sample 87	27.79	28.86
66	sample 88	15.17	19.34
67	sample 89	18.13	18.23
68	sample 90	31.47	33.685
69	sample 91	29.34	27.98
70	sample 92	17.89	18.665
71	sample 93	7.26	12.26
72	sample 94	8.43	12.33
73	sample 95	38.49	35.81
74	sample 96	68.36	58.49
75	sample 97	19.92	18.165
76	sample 98	31.17	28.025
77	sample 99	20.55	21.94
78	sample 100	98.38	87.09

## Sheet: sTfR raw data
No.	sample ID	Q-Plex_sTfR (mg/L)	Roche_sTfR (mg/L)
1	sample 1	10.7	5.18
2	sample 2	8.4	4.06
3	sample 3	7.54	3.28
4	sample 4	20.61	7.45
5	sample 5	7.34	3.79
6	sample 6	6.47	2.55
7	sample 7	11.85	4.89
8	sample 8	16.58	5.95
9	sample 9	12.74	4.65
10	sample 10	14.69	6.65
11	sample 11	23.5	9.63
12	sample 12	8.14	3.8
13	sample 13	10.81	5.8
14	sample 14	9.06	5
15	sample 15	6.42	2.85
16	sample 16	19.51	9.83
17	sample 17	17.39	9.7
18	sample 18	6.52	5.25
19	sample 19	9.98	4.45
20	sample 20	7.09	3.01
21	sample 21	10.03	5.54
22	sample 22	22.22	10.76
23	sample 23	8.07	4.26
24	sample 24	8.69	4.62
25	sample 25	14.72	6.39
26	sample 26	9.08	4.81
27	sample 36	15.99	8.57
28	sample 37	17.2	8.32
29	sample 38	13.8	6.64
30	sample 41	6.54	2.68
31	sample 42	22.49	8.53
32	sample 43	6.12	2.33
33	sample 44	9.06	4.31
34	sample 45	7.7	4.71
35	sample 46	22.9	15.87
36	sample 47	14.5	5.17
37	sample 48	11.91	4.85
38	sample 49	8.14	4.35
39	sample 50	7.71	4.02
40	sample 51	8	3.87
41	sample 56	9.4	3.73
42	sample 57	8.41	3.47
43	sample 58	8.7	4.66
44	sample 59	11.33	5.35
45	sample 60	13.89	5.59
46	sample 61	13.1	4.26
47	sample 62	18.95	10.01
48	sample 64	9.19	3.78
49	sample 65	7.77	3.61
50	sample 66	10.9	5.21
51	sample 67	11.51	4.43
52	sample 68	34.19	11.56
53	sample 69	10.2	5.36
54	sample 70	9.49	3.89
55	sample 71	5.27	2.59
56	sample 72	13.82	6.95
57	sample 73	9.33	4.21
58	sample 74	4.58	2.14
59	sample 76	12.87	6.58
60	sample 77	9.45	3.78
61	sample 78	4.39	2.26
62	sample 79	11.55	4.68
63	sample 80	23.26	13.87
64	sample 81	8.02	5.24
65	sample 82	10.21	5.705
66	sample 83	8.33	4.29
67	sample 84	8.57	3.57
68	sample 85	9.37	5.54
69	sample 86	5.36	5.53
70	sample 87	10.16	5.21
71	sample 88	7.71	4.5
72	sample 89	8.34	3.91
73	sample 90	7.17	3.695
74	sample 91	7.8	4.38
75	sample 92	9.34	5.565
76	sample 93	9.41	6.96
77	sample 94	12.85	8.37
78	sample 95	11.07	5.77
79	sample 96	7.62	3.215
80	sample 97	8.07	3.925
81	sample 98	7.67	4.865
82	sample 99	7.29	3.59
83	sample 100	2.93	2.23

## Sheet: CRP raw data
No.	sample ID	Q-Plex_CRP (mg/L)	Roche_CRP (mg/L)
1	sample 1	1.7334	1.63
2	sample 2	2.5218	2.56
3	sample 3	0.7668	0.75
4	sample 4	8.1243	8.29
5	sample 5	1.4094	1.28
6	sample 6	11.4939	9.32
7	sample 7	5.2461	5.83
8	sample 8	0.8883	0.96
9	sample 9	0.8181	0.82
10	sample 10	0.5832	0.61
11	sample 11	6.0129	6.68
12	sample 14	0.5319	0.43
13	sample 17	9.1233	9.71
14	sample 19	3.3426	3.87
15	sample 20	3.8799	4.09
16	sample 21	1.1907	0.73
17	sample 23	0.6993	0.65
18	sample 24	1.7955	1.4
19	sample 25	0.4698	0.46
20	sample 26	3.5424	3.85
21	sample 36	4.3605	3.41
22	sample 37	1.2393	1.06
23	sample 38	0.6966	0.52
24	sample 41	11.3832	8.8
25	sample 42	7.7409	7.31
26	sample 43	14.9391	11.88
27	sample 44	6.3693	5.83
28	sample 46	2.781	2.16
29	sample 47	7.4817	6.16
30	sample 49	0.4725	0.39
31	sample 50	14.823	9.19
32	sample 51	5.2866	4.56
33	sample 56	2.7918	2.64
34	sample 57	3.1455	2.86
35	sample 58	8.6967	7.69
36	sample 59	1.2717	1.38
37	sample 60	3.9771	3.61
38	sample 62	0.5616	0.56
39	sample 64	0.6642	0.61
40	sample 65	1.4742	1.24
41	sample 66	0.81	0.7
42	sample 67	4.2849	3.7
43	sample 69	2.8755	3.26
44	sample 70	2.9646	2.82
45	sample 71	1.7091	1.83
46	sample 72	2.9376	3.21
47	sample 73	1.8252	1.92
48	sample 74	0.6075	0.34
49	sample 76	0.4779	0.52
50	sample 75	3.7152	4.13
51	sample 77	3.7989	3.85
52	sample 79	4.6494	5.03
53	sample 80	0.5211	0.3
54	sample 81	24.0165	22.955
55	sample 82	1.0206	1.18
56	sample 83	1.6632	1.655
57	sample 84	1.3635	1.515
58	sample 86	3.159	3.785
59	sample 87	2.8026	3.63
60	sample 88	2.5191	3.405
61	sample 89	1.6011	1.99
62	sample 90	2.4975	2.82
63	sample 91	6.2154	7.195
64	sample 92	1.6956	2.03
65	sample 93	1.1205	0.995
66	sample 94	0.5184	0.525
67	sample 95	3.78	4.64
68	sample 96	8.1351	9.35
69	sample 97	1.2015	1.335
70	sample 98	2.5677	2.79
71	sample 99	2.6973	2.935
72	sample 100	2.2086	2.425

## Sheet: AGP raw data
No.	sample ID	Q-Plex_AGP (g/L)	Roche_AGP (g/L)
1	sample 1	1.15	1.08
2	sample 2	0.79	1.03
3	sample 3	0.96	0.84
4	sample 4	1.08	0.94
5	sample 5	0.93	0.87
6	sample 6	0.73	0.72
7	sample 7	1.37	1.38
8	sample 8	1	1.04
9	sample 9	0.49	0.54
10	sample 10	0.6	0.73
11	sample 11	0.69	0.63
12	sample 12	0.83	1.15
13	sample 13	0.67	0.68
14	sample 14	1	0.95
15	sample 15	0.52	0.47
16	sample 16	0.76	0.73
17	sample 17	0.96	1.04
18	sample 18	0.74	0.58
19	sample 19	0.93	1.33
20	sample 20	0.77	0.72
21	sample 21	1.2	0.98
22	sample 22	0.7	0.67
23	sample 23	0.81	0.71
24	sample 24	0.86	0.8
25	sample 25	0.82	0.91
26	sample 26	0.68	0.85
27	sample 36	0.97	1.13
28	sample 37	0.87	0.84
29	sample 38	1.04	0.82
30	sample 41	0.99	1.06
31	sample 42	0.95	1.13
32	sample 43	0.6	0.59
33	sample 44	0.74	0.73
34	sample 45	0.57	0.6
35	sample 46	0.81	0.63
36	sample 47	0.99	0.87
37	sample 48	0.63	0.68
38	sample 49	0.71	0.66
39	sample 50	1.16	1.27
40	sample 51	0.84	0.97
41	sample 56	0.89	1.05
42	sample 57	0.97	0.99
43	sample 58	0.92	1.08
44	sample 59	0.66	0.7
45	sample 60	0.75	0.77
46	sample 61	1.42	1.51
47	sample 62	0.57	0.78
48	sample 63	0.7	0.45
49	sample 64	0.73	0.78
50	sample 65	0.75	0.74
51	sample 66	0.75	0.76
52	sample 67	0.95	0.78
53	sample 68	0.76	0.59
54	sample 69	0.85	0.84
55	sample 70	0.89	0.86
56	sample 71	0.75	0.64
57	sample 72	0.83	0.71
58	sample 73	0.71	0.63
59	sample 74	0.92	0.89
60	sample 75	0.99	0.88
61	sample 76	0.88	0.82
62	sample 77	0.74	0.84
63	sample 78	0.51	0.46
64	sample 79	1.24	1.11
65	sample 80	0.59	0.46
66	sample 81	1.25	1.49
67	sample 82	0.67	0.825
68	sample 83	0.9	0.92
69	sample 84	0.63	0.715
70	sample 85	0.66	0.705
71	sample 86	0.89	0.98
72	sample 87	0.74	0.86
73	sample 88	0.7	0.84
74	sample 89	0.63	0.825
75	sample 90	0.94	1
76	sample 91	1.08	1.065
77	sample 92	0.67	0.85
78	sample 93	0.73	0.66
79	sample 94	0.68	0.655
80	sample 95	0.82	0.94
81	sample 96	0.91	0.965
82	sample 97	0.64	0.685
83	sample 98	0.89	0.895
84	sample 99	0.84	0.93
85	sample 100	0.8	0.91

## Sheet: RBP raw data
No.	sample ID	Q-Plex_RBP (umol/L)	HPLC_Retinol (umol/L)
1	sample 1	3.74	2.50417
2	sample 2	3.64	2.14128
3	sample 3	2.86	1.72554
4	sample 4	1.38	1.0082
5	sample 5	2.27	1.54065
6	sample 6	1.72	0.995916
7	sample 7	2.83	1.80286
8	sample 8	1.5	1.09586
9	sample 9	1.69	1.48413
10	sample 10	2.36	1.4975
11	sample 11	2.24	0.840566
12	sample 12	1.44	1.00813
13	sample 13	4.17	2.12533
14	sample 14	3.25	1.94303
15	sample 15	1.88	1.23421
16	sample 16	2.43	1.51566
17	sample 17	3.44	1.87928
18	sample 18	2.81	1.86005
19	sample 19	2.13	1.77486
20	sample 20	2.94	2.39358
21	sample 21	3.7	1.73584
22	sample 22	1.97	1.48218
23	sample 23	2.73	1.70113
24	sample 24	4.81	2.53102
25	sample 25	1.78	1.2311
26	sample 26	2.49	1.76048
27	sample 36	1.85	1.1416
28	sample 37	2.87	1.44856
29	sample 38	2.48	1.33123
30	sample 41	2.55	1.20859
31	sample 42	3.19	1.84636
32	sample 43	3.04	1.59881
33	sample 44	3.28	1.91559
34	sample 45	2.66	1.49901
35	sample 46	1.5	0.908152
36	sample 47	2.93	1.64025
37	sample 48	1.71	1.11276
38	sample 49	3.82	2.17486
39	sample 50	4.14	1.72641
40	sample 51	2.33	1.23634
41	sample 56	3.74	1.64915
42	sample 57	4.83	1.72875
43	sample 58	2.7	1.0487
44	sample 59	2.29	1.20998
45	sample 60	3.57	1.58981
46	sample 61	2.84	1.09897
47	sample 62	3.54	1.56816
48	sample 63	2.95	1.28574
49	sample 64	3.6	1.92983
50	sample 65	4.09	1.68302
51	sample 66	5	2.41194
52	sample 67	2.66	1.25676
53	sample 68	3.46	1.53081
54	sample 69	1.82	1.21662
55	sample 70	2.28	2.00628
56	sample 71	1.43	1.07349
57	sample 72	2.64	2.1941
58	sample 73	1.97	1.69349
59	sample 74	2.81	2.07471
60	sample 75	1.67	1.16844
61	sample 76	3.2	1.89038
62	sample 77	1.59	1.31995
63	sample 78	1.86	1.61843
64	sample 79	2.75	2.21784
65	sample 80	2.32	1.73887
66	sample 81	1.81	1.40339
67	sample 82	2.02	1.51478
68	sample 83	3.35	2.70801
69	sample 84	1.88	1.68417
70	sample 85	1.91	1.75172
71	sample 86	1.87	1.43463
72	sample 87	1.56	1.30504
73	sample 88	1.14	0.979508
74	sample 89	1.56	1.43543
75	sample 90	2.27	1.62007
76	sample 91	1.78	1.52051
77	sample 92	1.25	1.11325
78	sample 93	1.55	1.23533
79	sample 94	2.43	2.04015
80	sample 95	1.79	1.54784
81	sample 96	2.03	1.54568
82	sample 97	1.77	1.53385
83	sample 98	1.78	1.39448
84	sample 99	1.61	1.41487
85	sample 100	1.81	1.60384
