# Supplementary material for: The Quansys multiplex immunoassay for serum ferritin, C-reactive protein, and α-1-acid glycoprotein showed good comparability with reference-type assays but not for soluble transferrin receptor and retinol-binding protein
Source: PLoS One. 2019 Apr 29;14(4):e0215782. doi: 10.1371/journal.pone.0215782 (PMC6488062; doi:10.1371/journal.pone.0215782)
Supplement: S2 Data — (XLSX) [file pone.0215782.s014.xlsx]

## Sheet: Sheet1
Data for Table 4. Q-Plex™ and reference assay performance with international reference materials
	Fer (ug/L)	sTfR (mg/L)	CRP (mg/L)	AGP (g/L)	RBP (umol/L)
Reference Material	NIBSC 94/572	NIBSC 07/202	ERM-DA474	ERM-DA470K	NIST SRM 968e L1	NIST SRM 968e L2	NIST SRM 968e L3
Quansys result 1	5589.7	24.71	72.4	0.62	1.49	2.02	2.88
Quansys result 2	5795.1	28.95	63.6	0.6	1.58	2.46	3.32
