# Supplementary material for: The Quansys multiplex immunoassay for serum ferritin, C-reactive protein, and α-1-acid glycoprotein showed good comparability with reference-type assays but not for soluble transferrin receptor and retinol-binding protein
Source: PLoS One. 2019 Apr 29;14(4):e0215782. doi: 10.1371/journal.pone.0215782 (PMC6488062; doi:10.1371/journal.pone.0215782)
Supplement: S3 Data — (XLSX) [file pone.0215782.s015.xlsx]

## Sheet: Inter-assay
Data for Table 5. Q-Plex™ and reference assay imprecision for serum samples
Sample 1	Fer (ug/L)	sTfR (mg/L)	CRP (mg/L)	AGP (g/L)	RBP4 (umol/L)
Exp. 1	12.57	8.4	2.5218	0.79	3.64
Exp. 2	14.14	9.73	2.1492	0.83	3.83
Exp. 3	13.68	7.06	2.187	0.73	2.39
Exp. 4	13.12	6.78	2.0871	0.73	2.23
Exp. 5	9.6	5.65	2.0763	0.9	2.82
Exp. 6	12.83	6.07	2.0844	0.8	1.97
Exp. 7	11.47	7.2	2.0709	0.81	1.99
Exp. 8	14.31	6.77	1.9116	0.73	1.85
Exp. 9	11.38	8.66	1.944	0.81	2.11
Exp. 10	9.38	8.62	1.9548	0.81	2.1
Sample 2	Fer (ug/L)	sTfR (mg/L)	Adj. CRP (mg/L)	AGP (g/L)	RBP4 (umol/L)
Exp. 1	14.9	20.61	8.1243	1.08	1.38
Exp. 2	13.46	21.31	5.7105	0.94	1.16
Exp. 3	13.18	17	7.2468	0.9	1.03
Exp. 4	14.73	16.61	7.7112	0.94	1.18
Exp. 5	13.25	17.11	7.8462	1.11	1.17
Exp. 6	15.53	16.89	7.2576	0.97	1.04
Exp. 7	12.86	18.2	6.8472	0.98	1.02
Exp. 8	14.66	16.87	6.3288	0.91	0.95
Exp. 9	14.75	22.98	7.1091	1.02	1.1
Exp. 10	11.31	24.26	7.4628	1.08	1.08
Sample 3	Fer (ug/L)	sTfR (mg/L)	Adj. CRP (mg/L)	AGP (g/L)	RBP4 (umol/L)
Exp. 1	117.01	14.69	0.8181	0.6	2.36
Exp. 2	111.23	16.79	0.7317	0.7	2.18
Exp. 3	113.18	12.07	0.8019	0.61	1.69
Exp. 4	108.25	11.67	0.8721	0.68	2.29
Exp. 5	108.18	12.6	0.8721	0.72	2.38
Exp. 6	109.86	11.64	0.8964	0.68	1.82
Exp. 7	106.26	13.25	0.8316	0.65	1.76
Exp. 8	110.66	13.95	0.7695	0.57	1.54
Exp. 9	131.86	16.67	0.7587	0.68	1.91
Exp. 10	111.41	15.42	0.8586	0.76	1.99
Sample 4	Fer (ug/L)	sTfR (mg/L)	Adj. CRP (mg/L)	AGP (g/L)	RBP4 (umol/L)
Exp. 1	431.54	10.03	1.1907	1.2	3.7
Exp. 2	598.64	10.19	0.8964	1.15	3.3
Exp. 3	496.62	9.28	0.8883	1.04	2.39
Exp. 4	561.75	8.88	0.8613	0.95	2.34
Exp. 5	621.54	7.92	0.8289	1.13	3.12
Exp. 6	403.52	7.5	0.9666	1.08	2.17
Exp. 7	500.45	8.84	0.8451	1.07	2.28
Exp. 8	532.26	8.61	0.8802	1.01	2
Exp. 9	479.1	9.96	0.8397	1.04	2.28
Exp. 10	490.81	9.26	0.8397	1.13	2.44

## Sheet: Intra-assay
Data for Table 5. Q-Plex™ and reference assay imprecision for serum samples
Sample ID	Fer (ug/L)	sTfR (mg/L)	CRP (mg/L)	AGP (g/L)	RBP4 (umol/L)
Sample 1	14.14	9.73	2.1492	0.83	3.83
	14.51	9.89	2.1438	0.85	3.91
	14.64	8.96	2.2086	0.84	3.9
	14.86	9.54	2.1789	0.82	3.69
	13.59	8.96	2.2032	0.88	3.89
Sample 2	13.46	21.31	5.7105	0.94	1.16
	13.62	21.09	5.8239	0.91	1.15
	13.36	20.09	5.8131	0.99	1.16
	12.82	22.18	5.7429	0.99	1.16
	13.49	20.14	5.5485	0.97	1.1
Sample 3	111.23	16.79	0.7317	0.7	2.18
	112.19	15.38	0.7749	0.68	2.23
	114.04	15.9	0.7344	0.68	2.25
	110.28	14.58	0.756	0.7	2.25
	113.27	15.22	0.7263	0.72	2.3
Sample 4	598.64	10.19	0.8964	1.15	3.3
	583.43	10.12	0.8721	1.05	3.21
	579.26	10.74	0.864	1.06	3.29
	583.97	9.67	0.9234	1.13	3.44
	584.45	10.06	0.9234	1.14	3.34
