# Supplementary material for: The Quansys multiplex immunoassay for serum ferritin, C-reactive protein, and α-1-acid glycoprotein showed good comparability with reference-type assays but not for soluble transferrin receptor and retinol-binding protein
Source: PLoS One. 2019 Apr 29;14(4):e0215782. doi: 10.1371/journal.pone.0215782 (PMC6488062; doi:10.1371/journal.pone.0215782)
Supplement: S4 Data — (XLSX) [file pone.0215782.s016.xlsx]

## Sheet: Sheet1
Data for dilution linearity_S2 Fig
Sample	Well Group	Fer (ug/L)	sTfR (mg/L)	CRP (mg/L)	AGP (g/L)	RBP4 (umol/L)
Sample 1	1 (1:5)	14.95	7.66	2.8377	0.55	7.78
	2 (1:10)	14.14	9.73	2.1492	0.83	3.83
	3 (1:10)	14.51	9.89	2.1438	0.85	3.91
	4 (1:10)	14.64	8.96	2.2086	0.84	3.9
	5 (1:10)	14.86	9.54	2.1789	0.82	3.69
	6 (1:10)	13.59	8.96	2.2032	0.88	3.89
	7 (1:20)	9.96	10.55	1.9548	0.94	2.82
	8 (1:40)	8.73	9.16	#VALUE!	0.96	2.23
Sample 2	9 (1:5)	15.22	15.61	8.8533	1.22	2
	10 (1:10)	13.46	21.31	5.7105	0.94	1.16
	11 (1:10)	13.62	21.09	5.8239	0.91	1.15
	12 (1:10)	13.36	20.09	5.8131	0.99	1.16
	13 (1:10)	12.82	22.18	5.7429	0.99	1.16
	14 (1:10)	13.49	20.14	5.5485	0.97	1.1
	15 (1:20)	10.29	32.15	5.6889	0.94	0.96
	16 (1:40)	< 6.88	48.16	6.0264	0.94	< 1.64
Sample 3	17 (1:5)	139.95	13.96	0.8154	0.68	2.67
	18 (1:10)	111.23	16.79	0.7317	0.7	2.18
	19 (1:10)	112.19	15.38	0.7749	0.68	2.23
	20 (1:10)	114.04	15.9	0.7344	0.68	2.25
	21 (1:10)	110.28	14.58	0.756	0.7	2.25
	22 (1:10)	113.27	15.22	0.7263	0.72	2.3
	23 (1:20)	113.32	19.59	#VALUE!	0.75	2.09
	24 (1:40)	117.22	22.91	#VALUE!	0.73	1.83
Sample 4	25 (1:5)	> 548.50	9.39	1.2231	1.52	5.23
	26 (1:10)	598.64	10.19	0.8964	1.15	3.3
	27 (1:10)	583.43	10.12	0.8721	1.05	3.21
	28 (1:10)	579.26	10.74	0.864	1.06	3.29
	29 (1:10)	583.97	9.67	0.9234	1.13	3.44
	30 (1:10)	584.45	10.06	0.9234	1.14	3.34
	31 (1:20)	493.37	12.48	#VALUE!	1.09	2.41
	32 (1:40)	437.43	9.76	#VALUE!	1.09	1.98
Sample 5	33 (1:5)	133.45	5.05	36.5931	0.53	6.46
	34 (1:10)	113.46	6.09	12.1905	0.6	3.05
	35 (1:10)	115.83	5.63	12.6738	0.58	2.98
	36 (1:10)	118.19	5.7	11.7936	0.58	3.04
	37 (1:10)	112.21	5.72	12.609	0.58	3.18
	38 (1:10)	113.8	5.49	13.2192	0.62	3.1
	39 (1:20)	114.06	4.4	10.7514	0.64	2.23
	40 (1:40)	112	5.88	10.7028	0.66	1.82
