# Supplementary material for: The Quansys multiplex immunoassay for serum ferritin, C-reactive protein, and α-1-acid glycoprotein showed good comparability with reference-type assays but not for soluble transferrin receptor and retinol-binding protein
Source: PLoS One. 2019 Apr 29;14(4):e0215782. doi: 10.1371/journal.pone.0215782 (PMC6488062; doi:10.1371/journal.pone.0215782)
Supplement: S5 Data — (XLSX) [file pone.0215782.s017.xlsx]

## Sheet: Fer
Data for Table 6. Q-Plex™ and reference assay results for matrix-matched samples - Fer (µg/L)
Sample	Q_Fer_serum	Q_Fer_HP	Q_Fer_EP	Roche_Fer_serum	Roche_Fer_HP	Roche_Fer_EP
Sample 1	18.87	17.17	19.63	20.16	19.72	19.81
Sample 2	82.65	79.8	79.7	64.26	62.11	62.01
Sample 3	18.94	16.8	18.18	18.26	17.76	17.4
Sample 4	11.87	14.2	11.48	16.52	16.43	16.7
Sample 5	8.34	9.42	6.85	11.87	11.68	11.8
Sample 6	24.82	25.1	23.69	26.27	25.18	24.74
Sample 7	3.23	4.51	2.96	6.82	6.55	6.52
Sample 8		3.44*	2.83*	4.31*	4.53*	4.74*
Sample 9	18.65	13.96	16.07	18.9	18.51	18.27
Sample 10	120.03	104.27	112.69	111.5	107.1	107.8
Sample 11	13.89	11.58	11.05	19.02	18.56	18.77
Sample 12	10.66	10	7.94	15.98	15.77	15.42
Sample 13				4.78*	4.72*	4.53*
Sample 14	74.44	75.61	67.72	63.11	62.1	62.56
Sample 15	39.78	39.1	36.8	32.33	31.35	31.35
Sample 16	84.69	79.45	76.51	57.84	55.76	54.21
Sample 17	58.81	55.81	54.38	41.75	40.83	40.76
Sample 18	175.03	165.01	183.02	121.9	117.5	117.5
Sample 19	90.24	88.46	95.72	79.67	77.15	76.54
Sample 20	106.31	94.56	108.46	92.19	87.33	88.92
Sample 21	2.49	3.22	3.22	7.94	7.71	7.67
Sample 22	5.96	6.18	5.04	10.27	10.08	10.09
Sample 23	37.31	40.42	34.76	33.53	33.45	32.77
Sample 24	31.46	29.34	28.21	30.89	29.19	29.76
Sample 25	3.44	2.92	3.1	6.9	6.92	6.95

## Sheet: sTfR
Data for Table 6. Q-Plex™ and reference assay results for matrix-matched samples - sTfR (mg/L)
Sample	Q_sTfR_Serum	Q_sTfR_HP	Q_sTfR_EP	Roche_sTfR_Serum	Roche_sTfR_HP	Roche_sTfR_EP
Sample 1	9.4	9.91	13.12	3.73	3.51	3.8
Sample 2	8.41	8.72	12.53	3.47	3.43	3.67
Sample 3	8.7	8.87	16.46	4.66	4.48	4.97
Sample 4	11.33	10.4	18.68	5.35	5.25	5.97
Sample 5	13.89	13.81	23.85	5.59	5.46	6.07
Sample 6	9.46	10.08	16.94	4.26	4.08	4.56
Sample 7	18.95	17.85	30.83	10.01	9.88	10.85
Sample 8	49.96	47.26	100.25	14.38	13.99	14.53
Sample 9	9.19	8.4	12.08	3.78	3.7	4.02
Sample 10	7.77	7.62	10.1	3.61	3.56	3.96
Sample 11	10.9	11.73	11.64	5.21	5.09	5.32
Sample 12	11.51	11.83	16.79	4.43	4.22	4.7
Sample 13	34.19	32.13	68.23	11.56	11.42	11.79
Sample 14	10.2	10.64	13.86	5.36	5.25	6.05
Sample 15	9.49	8.32	16.4	3.89	3.73	4.12
Sample 16	5.27	5.29	8.08	2.59	2.53	2.69
Sample 17	13.82	13.79	25.54	6.95	6.74	7.71
Sample 18	9.33	9.66	15.85	4.21	4.1	4.54
Sample 19	4.58	4.81	11.03	2.14	2.08	2.58
Sample 20				3.79*	3.75*	4.04*
Sample 21	12.87	12.91	23.1	6.58	6.3	7.17
Sample 22	9.45	9.41	18.18	3.78	3.63	3.94
Sample 23	4.39	3.89	11.36	2.26	2.21	2.63
Sample 24	11.55	10.78	21.47	4.68	4.57	4.97
Sample 25	23.26	23.14	51.83	13.87	13.65	14.53

## Sheet: CRP
Data for Table 6. Q-Plex™ and reference assay results for matrix-matched samples - CRP (mg/L)
Sample	Q_CRP_Serum	Q_CRP_HP	Q_CRP_EP	Roche_CRP_Serum	Roche_CRP_HP	Roche_CRP_EP
Sample 1	2.7918	2.9349	3.0834	2.64	2.54	2.55
Sample 2	3.1455	3.3534	3.2886	2.86	2.91	2.8
Sample 3	8.6967	9.6633	10.4112	7.69	7.49	7.45
Sample 4	1.2717	1.431	1.4742	1.38	1.36	1.28
Sample 5	3.9771	3.9204	4.4739	3.61	3.46	3.52
Sample 6
Sample 7	0.5616	0.5535	0.5427	0.56	0.57	0.54
Sample 8		0.5238		0.44*	0.43*	0.43*
Sample 9	0.6642	0.7236	0.6615	0.61	0.57	0.59
Sample 10	1.4742	1.5012	1.3635	1.24	1.28	1.3
Sample 11	0.81	0.8046	0.8721	0.7	0.67	0.68
Sample 12	4.2849	4.1094	4.3983	3.7	3.57	3.65
Sample 13				0.07*	0.03*	0.07*
Sample 14	2.8755	2.8539	2.9673	3.26	3.21	3.19
Sample 15	2.9646	2.9781	3.0132	2.82	2.85	2.81
Sample 16	1.7091	1.6119	1.6632	1.83	1.71	1.72
Sample 17	2.9376	2.7	2.7459	3.21	3.28	3.15
Sample 18	1.8252	1.7928	1.8036	1.92	1.78	1.82
Sample 19	0.6075	0.621	0.6237	0.34	0.33	0.35
Sample 20	3.7152	3.6423	1.6227	4.13	4.16	1.75
Sample 21	0.4779	0.4671	0.5157	0.52	0.48	0.47
Sample 22	3.7989	3.8502	4.0338	3.85	3.7	3.61
Sample 23				0.13*	0.18*	0.13*
Sample 24	4.6494	4.2579	4.9383	5.03	4.9	4.88
Sample 25	0.5211	0	0.5049	0.3	0.33	0.3

## Sheet: AGP
Data for Table 6. Q-Plex™ and reference assay results for matrix-matched samples - AGP (g/L)
Sample	Q_AGP_Serum	Q_AGP_HP	Q_AGP_EP	Roche_AGP_Serum	Roche_AGP_HP	Roche_AGP_EP
Sample 1	0.89	0.91	0.9	1.05	0.98	0.98
Sample 2	0.97	1.03	1.05	0.99	0.96	0.93
Sample 3	0.92	0.95	1.06	1.08	1.03	1.01
Sample 4	0.66	0.65	0.7	0.7	0.69	0.64
Sample 5	0.75	0.68	0.79	0.77	0.76	0.74
Sample 6	1.42	1.31	1.45	1.51	1.48	1.47
Sample 7	0.57	0.55	0.51	0.78	0.77	0.76
Sample 8	0.7	0.67	0.61	0.45	0.46	0.45
Sample 9	0.73	0.76	0.71	0.78	0.75	0.74
Sample 10	0.75	0.77	0.75	0.74	0.72	0.71
Sample 11	0.75	0.76	0.79	0.76	0.73	0.73
Sample 12	0.95	0.9	1.03	0.78	0.71	0.79
Sample 13	0.76	0.64	0.75	0.59	0.59	0.56
Sample 14	0.85	0.75	0.87	0.84	0.84	0.79
Sample 15	0.89	0.83	0.89	0.86	0.81	0.83
Sample 16	0.75	0.66	0.72	0.64	0.62	0.61
Sample 17	0.83	0.76	0.8	0.71	0.71	0.67
Sample 18	0.71	0.66	0.65	0.63	0.62	0.6
Sample 19	0.92	0.87	0.91	0.89	0.9	0.85
Sample 20	0.99	0.93	0.91	0.88	0.84	0.83
Sample 21	0.88	0.78	0.84	0.82	0.78	0.81
Sample 22	0.74	0.71	0.79	0.84	0.79	0.79
Sample 23	0.51	0.47	0.52	0.46	0.44	0.43
Sample 24	1.24	1.18	1.27	1.11	1.05	1.07
Sample 25	0.59	0.54	0.62	0.46	0.42	0.42

## Sheet: RBP
Data for Table 6. Q-Plex™ and reference assay results for matrix-matched samples - RBP (µmol/L)
Sample	Q_RBP_Serum	Q_RBP_HP	Q_RBP_EP	HPLC_Retinal_Serum	HPLC_Retinal_HP	HPLC_Retinal_EP
Sample 1	3.74	3.53	3.66	1.64887	1.61291	1.58499
Sample 2	4.83	4.44	3.85	1.72845	1.73438	1.62234
Sample 3	2.7	2.66	3.58	1.04852	0.883421	1.01152
Sample 4	2.29	4.06	2.76	1.20977	1.19127	1.12112
Sample 5	3.57	3.36	4.64	1.58953	1.67051	1.54799
Sample 6	2.84	2.69	3.29	1.09878	1.22862	1.11379
Sample 7	3.54	3.16	3.18	1.56789	1.63106	1.38709
Sample 8	2.95	3.24	2.74	1.28551	1.2918	1.35428
Sample 9	3.6	3.94	4.11	1.92949	1.66911	1.64747
Sample 10	4.09	4.01	4.17	1.68272	1.62967	1.65131
Sample 11	5	5.71	6.5	2.41152	2.37487	2.34485
Sample 12	2.66	2.77	2.87	1.25654	1.22304	1.21675
Sample 13	3.46	2.9	3.6	1.53054	1.44188	1.79302
Sample 14	1.82	1.67	1.68	1.2164	1.17522	1.22967
Sample 15	2.28	2.02	2.36	2.00593	1.75462	1.70087
Sample 16	1.43	1.27	1.45	1.0733	1.03386	1.03874
Sample 17	2.64	2.28	2.93	2.19372	1.97766	1.85305
Sample 18	1.97	1.84	1.91	1.69319	1.57347	1.45724
Sample 19	2.81	2.8	3.09	2.07435	1.91588	1.97766
Sample 20	1.67	1.48	1.59	1.16824	1.19511	1.06003
Sample 21	3.2	2.28	2.49	1.89005	1.88761	1.84712
Sample 22	1.59	1.6	1.71	1.31972	1.17417	1.28517
Sample 23	1.86	1.61	1.78	1.61815	1.59372	1.49983
Sample 24	2.75	2.59	3.15	2.21745	2.15567	2.5452
Sample 25	2.32	1.95	2.36	1.73857	1.74485	1.81885
