# Supplementary material for: The Quansys multiplex immunoassay for serum ferritin, C-reactive protein, and α-1-acid glycoprotein showed good comparability with reference-type assays but not for soluble transferrin receptor and retinol-binding protein
Source: PLoS One. 2019 Apr 29;14(4):e0215782. doi: 10.1371/journal.pone.0215782 (PMC6488062; doi:10.1371/journal.pone.0215782)
Supplement: S6 Data — (XLSX) [file pone.0215782.s018.xlsx]

## Sheet: F-T
Data for S6 Table. Q-Plex™ freeze-thaw stability of serum, heparin plasma, and EDTA plasma samples
			Q-plex data
Sample	Matrix	Freeze/Thaw Cycle	Fer (ug/L)	sTfR (mg/L)	CRP (mg/L)	AGP (g/L)	RBP (umol/L)
Sample 1	Serum	0	21.19	6.89	2.7162	0.87	2.58
		1	20.31	6.92	2.6784	0.93	2.43
		2	20.57	7.18	2.5866	0.91	2.28
		3	20.95	7.17	2.646	0.91	2.39
		4	19.17	7.58	2.5029	0.89	2.31
		5	19.9	7.18	2.6541	0.96	2.59
	EDTA Plasma	0	19.33	11.65	2.6703	0.99	2.59
		1	19.7	12.04	2.538	0.96	2.46
		2	21.9	11.18	2.4435	0.8	2.24
		3	21.52	11.52	2.5353	0.89	2.37
		4	18.99	11.22	2.5515	0.87	2.26
		5	20.22	11.52	2.5947	0.86	2.28
	Haperin Plasma	0	17.96	7.34	2.6595	0.87	2.51
		1	18.06	7.82	2.6298	0.93	2.48
		2	18.95	7.14	2.5542	0.88	2.21
		3	19.76	7.67	2.6055	0.91	2.34
		4	22.62	8.44	2.5947	0.81	2.29
		5	20.6	8.08	2.6568	0.85	2.43
Sample 2	Serum	0	106.48	6.48	1.377	0.75	2.44
		1	110.93	6.57	1.3824	0.76	2.45
		2	110.85	6.28	1.3959	0.76	2.82
		3	104.71	6.52	1.3176	0.77	2.64
		4	109.06	6.29	1.3203	0.79	2.74
		5	108.73	6.51	1.1718	0.72	2.51
	EDTA Plasma	0	114.2	9.43	1.2744	0.68	2.67
		1	110.79	8.98	1.2663	0.7	2.3
		2	109.2	9.23	1.2231	0.67	2.2
		3	110.99	10.09	1.2177	0.68	2.22
		4	109.25	9.53	1.2528	0.69	2.39
		5	109.06	9.52	1.269	0.71	2.55
	Haperin Plasma	0	108.93	6.08	1.431	0.78	2.95
		1	115.54	7.28	1.1745	0.68	2.4
		2	116.68	6.65	1.2528	0.67	2.3
		3	114.41	6.15	1.1637	0.64	2.02
		4	112.97	6.32	1.2177	0.67	2.27
		5	113.72	6.4	1.1664	0.69	2.22
Sample 3	Serum	0	11.05	10.16	1.053	0.64	1.56
		1	11.54	10.21	1.0287	0.64	1.49
		2	11.83	10.48	1.0665	0.68	1.6
		3	10.29	9.69	1.0557	0.72	1.6
		4	9.68	10.29	1.08	0.73	1.72
		5	10.99	10.29	1.1016	0.71	1.59
	EDTA Plasma	0	9.63	17.05	1.1421	0.71	1.73
		1	8.51	14.39	1.0557	0.73	1.63
		2	13.06	15.32	1.053	0.62	1.45
		3	12.82	16	1.0557	0.63	1.55
		4	11.07	15.92	1.0179	0.63	1.51
		5	10.88	13.47	1.1178	0.67	1.62
	Haperin Plasma	0	8.14	9.32	1.1826	0.72	1.84
		1	7.83	9.68	1.1043	0.67	1.54
		2	8.85	9.76	1.0962	0.67	1.52
		3	8.56	9.56	1.0584	0.7	1.57
		4	9.29	9.21	1.0962	0.64	1.63
		5	10.78	9.91	1.0638	0.67	1.53
Sample 4	Serum	0	69.45	9.36	2.8863	0.94	1.82
		1	66.65	8.81	2.9646	1.01	1.86
		2	60.02	8.14	3.0402	1.15	2.17
		3	62.41	8.91	3.0429	1.04	1.92
		4	61.58	8.29	2.9106	1.05	2.01
		5	71.56	9.53	2.9106	1.03	1.93
	EDTA Plasma	0	73.26	13.55	2.9754	0.97	2.14
		1	70.59	13.49	2.9268	0.99	1.87
		2	69.09	12.72	2.9889	0.95	1.82
		3	68.23	13.96	2.8782	1	1.9
		4	64.85	14.07	3.0726	1.1	1.99
		5	65.99	13.15	3.051	1.02	2.01
	Haperin Plasma	0	62.93	9.14	3.1212	1.01	2.1
		1	72.1	10.54	2.7864	0.95	1.84
		2	70.43	9.84	2.8053	0.89	1.91
		3	70.65	9.08	2.6757	0.86	1.6
		4	68.64	9.39	2.7675	0.87	1.8
		5	71.21	10.65	2.781	0.93	1.86
Sample 5	Serum	0	30.37	9.71	4.7304	1.22	2.77
		1	28.89	10.13	4.617	1.28	2.85
		2	30.06	9.72	4.7007	1.3	2.58
		3	29.69	10.09	4.5846	1.19	2.7
		4	28.98	9.66	4.4982	1.29	2.48
		5	28.43	10.24	4.6008	1.25	2.53
	EDTA Plasma	0	27.65	17.12	4.6494	1.32	2.78
		1	28.1	17.68	4.4469	1.3	2.81
		2	31.22	16.02	4.6521	1.18	2.55
		3	29.23	15.37	4.5144	1.16	2.74
		4	29.31	16.94	4.7601	1.22	2.8
		5	29.33	16.13	4.4982	1.18	2.75
	Haperin Plasma	0	26.83	9.83	5.0139	1.32	2.66
		1	26.21	10.12	4.8114	1.25	2.8
		2	28.32	9.74	4.725	1.27	2.47
		3	27.13	9.61	4.6224	1.25	2.41
		4	30.29	9.98	4.563	1.12	2.39
		5	29.65	9.46	4.9707	1.19	2.71
