# Supplementary material for: The Quansys multiplex immunoassay for serum ferritin, C-reactive protein, and α-1-acid glycoprotein showed good comparability with reference-type assays but not for soluble transferrin receptor and retinol-binding protein
Source: PLoS One. 2019 Apr 29;14(4):e0215782. doi: 10.1371/journal.pone.0215782 (PMC6488062; doi:10.1371/journal.pone.0215782)
Supplement: S7 Data — (XLSX) [file pone.0215782.s019.xlsx]

## Sheet: 18C & 30C incubation results
Data for S7 Table. Q-Plex™ results comparing incubation at 30°C with incubation at 18°C
	Results from 18°C incubation					Results from 30°C incubation
Sample	Fer (µg/L)	sTfR (mg/L)	CRP (mg/L)	AGP (g/L)	RBP (µmol/L)	Fer (µg/L)	sTfR (mg/L)	CRP (mg/L)	AGP (g/L)	RBP (µmol/L)
Serum sample 1	89.17	8.28	5.0652	1.17	3.06	80.44	11.39	5.4513	0.67	< 0.41
Serum sample 2	50.15	7.56	5.4405	1.24	4.28	47.04	12.46	5.0112	0.76	< 0.41
Serum sample 3	100.6	4.48	2.8917	1.04	2.3	93.58	5.15	2.8431	0.63	< 0.41
Serum sample 4	69.79	12.37	5.0598	1.08	4.5	66.72	22.21	5.7294	0.68	< 0.41
Serum sample 5	236.84	7.55	3.024	1.04	3.2	185.48	11.93	2.9403	0.84	< 0.41
Serum sample 6	111.26	3.91	0.8883	1.25	3.98	97.83	5.43	0.7047	0.74	< 0.41
Serum sample 7	133.38	0.86	7.0362	1.3	2.82	118.19	1.03	6.8445	0.57	< 0.41
Serum sample 8		11	0.8046	1.19	3.97		19.85	0.7911	0.77	< 0.41
Serum sample 9	10.57	7.46	6.8202	0.97	2.81	8.11	21.06	7.4034	0.38	< 0.41
Serum sample 10	45.75	3.71		0.69	3.09	43.54	4.71		0.36	< 0.41
Serum sample 11	38.87	10.6	8.451	1.34	4.84	37.31	14.56	12.0663	1.09	< 0.41
Serum sample 12	6.96	20.27	0.7047	0.86	3.83	4.83	57.78	0.4968	0.58	< 0.41
Serum sample 13	19.18	6.24	4.1418	0.98	4.72	22.01	10.67	4.131	0.4	< 0.41
Serum sample 14	18.84	18.26	14.6151	1.32	1.75	18.32	46.19	40.9482	0.86	< 0.41
Serum sample 15	131.7	11.59	1.2177	0.8	2.78	125.25	20.54	1.1421	0.35	< 0.41
Serum sample 16	558.06	8.04	1.4634	1.34	4.69	681.55	11.06	1.2528	0.79	< 0.41
EDTA plasma sample 1	81.23	12.37	5.4648	1.23	2.81	79.95	20.18	6.0804	0.88	< 0.41
EDTA plasma sample 2	45.67	14.84	5.4081	1.27	3.91	44.79	33.67	5.1975	0.96	< 0.41
EDTA plasma sample 3	94.24	7.21	2.8917	1.02	2.38	91.79	10.02	2.8566	0.71	< 0.41
EDTA plasma sample 4	66.23	25.05	4.9518	1.14	3.97	65.93	65.49	5.2812	0.81	< 0.41
EDTA plasma sample 5	248.82	13.02	3.0672	1	3.11	213.44	28.41	2.8431	0.76	< 0.41
EDTA plasma sample 6	115.46	9.37	0.9153	1.24	5.27	107.28	20.69	0.7101	0.73	< 0.41
EDTA plasma sample 7	129.71	1.15	2.7837	1.19	2.68	125.49	1.55	2.484	0.55	< 0.41
EDTA plasma sample 8	6.57	20.16	0.8694	1.22	3.99	2.6	47.89	0.8127	0.78	< 0.41
EDTA plasma sample 9	8.6	16.17	7.7382	1.08	2.94	5.41	53.96	8.208	0.46	< 0.41
EDTA plasma sample 10	41.41	8.34		0.7	2.74	40.86	19.22		0.38	< 0.41
EDTA plasma sample 11	36.16	20.27	8.6454	1.37	4.79	35.26	38.42	12.3336	1.23	< 0.41
EDTA plasma sample 12	6.46	44.53		0.87	3.87	7.12	121.92		0.57	< 0.41
Haperin plasma sample 1	87.28	8.35	5.2623	1.04	2.85	83.19	10.91	5.4351	0.62	< 0.41
Haperin plasma sample 2	49.07	7.61	5.5809	1.2	3.4	46.76	12.04	5.0031	0.73	< 0.41
Haperin plasma sample 3	98.04	4.56	3.0456	0.98	2.18	91.61	5.28	2.9079	0.61	< 0.41
Haperin plasma sample 4	70.97	13.68	5.0922	1.08	4.39	67.84	23.63	5.6079	0.67	< 0.41
Haperin plasma sample 5	227.09	7.78	3.1779	1.01	3.52	171	11.88	3.1482	0.87	< 0.41
Haperin plasma sample 6	94.15	4.09	0.9342	1.13	5.12	94.28	5.55	0.7101	0.71	< 0.41
Haperin plasma sample 7	111.33	0.86	7.236	1.21	2.66	107.35	0.91	7.4061	0.55	< 0.41
Haperin plasma sample 8		10.62	0.7695	1.1	3.84		20.06	0.7452	0.67	< 0.41
Haperin plasma sample 9	11.04	7.77	7.2225	0.96	2.99	7.22	23.14	7.3629	0.33	< 0.41
Haperin plasma sample 10	49.29	3.82		0.65	2.76	45.36	5.58		0.29	< 0.41
Haperin plasma sample 11	36.85	11.5	8.7966	1.36	5.24	36.6	17.25	13.0356	0.86	< 0.41
Haperin plasma sample 12		20.08		0.83	3.59		72.03		0.5	< 0.41
